# Supplementary material for: Wearable Devices in Scoliosis Treatment: A Scoping Review of Innovations and Challenges
Source: Bioengineering (Basel). 2025 Jun 25;12(7):696. doi: 10.3390/bioengineering12070696 (PMC12292784; doi:10.3390/bioengineering12070696)
Supplement: Supplementary file 1 [file bioengineering-12-00696-s001.zip]

Archive with 1 entries (1 files):
- bioengineering-3672903-supplementary.pdf
